# Supplementary material for: Intraday and Interday Reliability of Maximal and Explosive Handgrip Force–Time Metrics Using the Kinvent K-Grip Handheld Dynamometer
Source: Muscles. 2026 Mar 25;5(2):24. doi: 10.3390/muscles5020024 (PMC13108196; doi:10.3390/muscles5020024)
Supplement: Supplementary file 1 [file muscles-05-00024-s001.zip]

Archive with 1 entries (1 files):
- muscles-4151008-supplementary.pdf
